# Supplementary material for: Investigation of Epistemic Equity in Urban Green Space and Mental Health Research: A Systematic Review
Source: Int J Environ Res Public Health. 2026 Feb 9;23(2):218. doi: 10.3390/ijerph23020218 (PMC12940324; doi:10.3390/ijerph23020218)
Supplement: Supplementary file 1 [file ijerph-23-00218-s001.zip]

Archive with 8 entries (8 files):
- Supplementary Figure S1.pdf
- Supplementary Figure S2.pdf
- Supplementary File S1 PRISMA_2020_checklist.pdf
- Supplementary Table S1.xlsx
- Supplementary Table S2 extracted dataset .xlsx
- Supplementary Table S3.pdf
- Supplementary Text S1 Retrospective review protocol.pdf
- Supplementary Text S2 Codebook.pdf
