# Supplementary material for: Investigation of Epistemic Equity in Urban Green Space and Mental Health Research: A Systematic Review
Source: Int J Environ Res Public Health. 2026 Feb 9;23(2):218. doi: 10.3390/ijerph23020218 (PMC12940324; doi:10.3390/ijerph23020218)
Supplement: Supplementary file 1 [file ijerph-23-00218-s001.zip › Supplementary Table S1.xlsx]

## Sheet: Sheet1
Supplementary Table S1. Web of Science topic filters excluded at the screening stage and number of records removed in each category.
Web of Science topic filters	Records Excluded
Academic Entrepreneurship	3
Acoustics	48
Aerosols	32
Agricultural Economics & Policy	1
Agricultural Engineering	2
Agricultural Policy	27
Agriculture	191
Agriculture, Dairy & Animal Science	2
Agriculture, Multidisciplinary	21
Air Pollution	36
Allergy	1
Allergy	12
Ancient Religion & Literature	2
Anesthesiology	1
Anthropology	3
Antibiotics & Antimicrobials	3
Archaeology	2
Architecture	107
Area Studies	19
Art	1
Art	7
Artificial Intelligence & Machine Learning	4
Asian Studies	4
Asian Studies	6
Astronomy & Astrophysics	2
Audiology & Speech-Language Pathology	7
Automation & Control Systems	7
Bacteriology	2
Behavioral Sciences	14
Biochemistry & Molecular Biology	13
Bioengineering	10
Biomedical Social Sciences	34
Biomonitoring	9
Biophysics	36
Biosensors	1
Biotechnology & Applied Microbiology	12
Bone Diseases	1
Business & Economics	256
Cardiac & Cardiovascular Systems	2
Cell Biology	3
Cell Biology	1
Chemistry	71
Cinematography	3
Climate Change	138
Communication	8
Computer Science	178
Computer Vision & Graphics	4
Criminology & Penology	22
Crop Protection	1
Crop Science	34
Crystallography	1
Cultural Studies	15
Dance	1
Deforestation	29
Demography	7
Dendrochronology	65
Dermatology	1
Dermatology - General	2
Development Studies	92
Developmental Biology	1
Diabetes	1
Diarrheal Diseases	4
Economic Theory	22
Economics	2
Education & Educational Research	43
Education & Educational Research	3
Electrical - Sensors & Monitoring	1
Electrochemistry	1
Elevated Carbon Dioxide	21
Emergency Medicine	2
Endocrinology & Metabolism	3
Energy & Fuels	213
Engineering	870
Entomology	59
Entomology	84
Ethics	1
Ethnic Studies	5
Evolutionary Biology	18
E-waste (Electronic Waste)	3
Family Studies	5
Fisheries	2
Food Science & Technology	13
Foot & Posture	4
Forest Fires (or Wildfires)	13
General Internal Medicine	95
Genetics & Heredity	5
Geochemistry & Geophysics	24
Geochemistry, Geophysics & Geology	6
Geography	307
Geology	254
Geotechnical Engineering	2
Geotourism & Geoheritage	3
Geriatrics & Gerontology	41
Government & Law	20
Green & Sustainable Science & Technology	719
Health Care Sciences & Services	44
Health Literacy & Telemedicine	1
Health Policy & Services	20
Hearing Loss	110
Hepatitis	1
Herbicides, Pesticides & Soil Poisoning	44
History	19
History & Philosophy of Science	4
History & Philosophy of Science	1
History of Social Sciences	10
HIV/AIDS	2
Homelessness & Human Trafficking	4
Hospitality, Leisure, Sport & Tourism	231
Human Geography	86
Human-Computer Interaction	2
Imaging Science & Photographic Technology	97
Immunology	5
Infectious Diseases	23
Inflammatory Bowel Disease (IBD)	2
Information Science & Library Science	8
Instruments & Instrumentation	27
Integrative & Complementary Medicine	7
International Relations	4
Knowledge Engineering	1
Law	15
Life Sciences & Biomedicine - Other Topics	53
Linguistics	1
Literary Theory	1
Literature	2
Marine & Freshwater Biology	44
Marine Biology	29
Mass Spectrometry	1
Materials Science	58
Mathematical & Computational Biology	8
Mathematics	29
Mechanics	9
Mechanics	1
Medical Ethics	2
Medical Ethics	1
Medical Informatics	2
Medical Pathology	1
Metallurgy & Metallurgical Engineering	1
Meteorology & Atmospheric Sciences	315
Microbiology	28
Migraine & Headache	1
Mineral & Metal Processing	1
Mineralogy	1
Mining & Mineral Processing	5
Modern History	1
Molecular & Cell Biology - Mitochondria	1
Music	1
Music	1
Neuroimaging	12
Neurosciences & Neurology	70
Nuclear Geology	1
Nuclear Science & Technology	1
Nursing	11
Nursing	1
Nutrition & Dietetics	16
Nutrition & Dietetics	129
Obstetrics & Gynecology	3
Ocean Dynamics	2
Oceanography	10
Oceanography, Meteorology & Atmospheric Sciences	326
Olfactory & Taste Science	2
Oncology	5
Operations Research & Management Science	42
Ophthalmology	2
Ophthalmology	2
Optics	5
Orthopedics	1
Paleontology	2
Paper & Wood Materials Science	1
Parasitology	27
Parasitology - General	3
Parasitology - Trypanosomiasis & Leishmaniasis	1
Pathology	7
Pediatrics	20
Pharmacology & Pharmacy	18
Pharmacology & Toxicology	1
Photocatalysts	1
Physical Sciences	1
Physics	53
Physiology	57
Plant Pathology	22
Plant Phytochemistry	6
Political Philosophy	1
Political Science	5
Pollution & Bioremediation	97
Power Systems & Electric Vehicles	1
Psychiatry	51
Radiology, Nuclear Medicine & Medical Imaging	1
Religion	4
Remote Sensing	166
Remote Sensing	30
Renewable Energy	2
Research & Experimental Medicine	15
Respiratory System	3
Robotics	7
Robotics	1
Safety & Maintenance	1
Semiconductor Physics	1
Sensors & Tomography	2
Social Issues	5
Social Sciences, Mathematical Methods	2
Social Work	14
Sociology	2
Soil Science	106
Soil Science	67
Spectroscopy	4
Sport Sciences	12
Sports Science	2
Statistical Methods	1
Substance Abuse	4
Substance Abuse	1
Supply Chain & Logistics	3
Surgery	9
Systematics & Phylogenetics	25
Telecommunications	55
Telecommunications	1
Theater	1
Theater	1
Thermodynamics	17
Thermodynamics	1
Tourism	35
Toxicology	48
Transplantation	2
Transportation	61
Tropical Medicine	15
Urology & Nephrology	2
Urology & Nephrology - General	1
USSR, Russian & East European History	1
Veterinary Science	6
Veterinary Sciences	11
Virology	1
Virology - General	5
Virology - Plant	2
Virology - Tropical Diseases	15
Water Resources	290
Water Resources	4
Women's Studies	8
Zoology	175
Zoology & Animal Ecology	139
Zoonoses	6
total	8262
The record counts listed represent the raw number of papers identified within each excluded category. Since a single publication may be indexed under multiple categories or topics, the sum of these counts (n = 8,262) exceeds the total number of unique records excluded from the dataset (n = 7,837) due to overlap.
