# Supplementary material for: Investigation of Epistemic Equity in Urban Green Space and Mental Health Research: A Systematic Review
Source: Int J Environ Res Public Health. 2026 Feb 9;23(2):218. doi: 10.3390/ijerph23020218 (PMC12940324; doi:10.3390/ijerph23020218)
Supplement: Supplementary file 1 [file ijerph-23-00218-s001.zip › Supplementary Table S2 extracted dataset .xlsx]

## Sheet: Sheet1
Article Title	publication year	DOI	Continent (e.g., Europe, Asia, North America).	Country	Quantitative(1) / Qualitative(2)	Study Design:1.Cross-sectional study;2.Longitudinal study;3.Experimental research;4.Quasi-experimental study;5.Case Study;6.Qualitative descriptive design	Sample Size (N) *	population sampling: 1. Community-dwelling adult populations: General adults recruited from public areas or workplaces. 2. Age-specific vulnerable populations: Specifically targeting children, adolescents, or elderly groups. 3. Clinical or high-risk populations: Participants with diagnosed conditions or specific health risks. 4. Institutional or convenience populations: Specific groups such as un…	Reliability Reported *: yes/no	Green Space Data Acquisition: 01. Remote Sensing (e.g., satellite imagery) 02. Field Survey/Audit (On-site measurement) 03. Images/Street View (e.g., Google Street View) 04. VR (Virtual Reality simulation) 05. Social Media Data 06. Photography (Participant/Researcher photos) 07. Other	Green Space Characteristics: 1. Physical Structure: Measurable features (e.g., total area, NDVI, canopy cover). 2. Ecological Functions: Regulatory services (e.g., temperature regulation, noise attenuation, biodiversity). 3. Perceived Naturalness and Aesthetics: Subjective perceptions of visual appeal, spatial enclosure, etc. 4. Social and Recreational Usability: Accessibility, facilities, and su…	Specific Green Space Type *: 01. Urban Green Space (General) 02. Urban Parks (General) 03. Neighborhood Parks 04. Children’s Parks 05. Urban Forests 06. Block Parks 07. Street Greenery 08. Other	Mental Health Dimensions: (1) Emotional Disorders: Negative symptoms (Depression, Anxiety; e.g., PHQ-9, GAD-7). (2) Stress and Trauma: Psychological stress/PTSD (e.g., PSS). (3) Well-being and Resilience: Positive emotions/satisfaction (e.g., WHO-5, WEMWBS). (4) Sleep and Behavioral Functioning: Sleep quality, biorhythms, daily efficiency. (5) Neuropsychological and Physiological: Cognitive funct…	Measurement Method: 1. Self-report psychometric measures 2. Clinician-rated psychometric measures 3. Physiological and biochemical indicators 4. Behavioral and observational measures	Theoretical Basis *: 01. Attention Restoration Theory (ART) 02. Stress Recovery Theory (SRT) 03. Biophilia Hypothesis 04. Self-Determination Theory (SDT) 05. Ecosystem Services Theory 06. Other	Analytical/Path Type *: 01. Causal Inference 02. Correlation Analysis 03. Mediation Model 04. Spatial Regression 05. Moderation Analysis (e.g., age as moderator) 0NR. Thematic Analysis (Qualitative) 07. Interpretative Phenomenological Analysis (IPA) 08. Other
An Exploration of Psychosocial Pathways of Parks’ Effects on Health: A Qualitative Study	2018	NR	(America	USA	1	6	20	1	no	2	3,4	2	1,2,3	1	1,2,3	6
Visitors to urban greenspace have higher sentiment and lower negativity on Twitter	2019	10.1002/pan3.10045	（America）	（United States）	2	2	143024	1	no	1，5	1，3	1，2	1，3	1，4	1，2，3	2
Socio-demographic and neighbourhood factors influencing urban green space use and development at home: A population-based survey in Accra, Ghana	2023	https://doi.org/10.1371/journal.pone.0286332	Africa	Ghana	2	1	1914	1	no	1	4	1	2,3	1	NR	1
Urban green spaces in rapidly urbanizing cities: A socio-economic valuation of Nairobi City, Kenya	2024	10.1016/j.cities.2024.105430	Africa	Kenya	NR	1	1465	1	no	1,2	1,2,3,4	1	2,3	1,2	1,2,5	2,4
( inferred from journal volume and 1icle number) The moderating effects of mobile applications on the use of urban green space and mental health of older people: A mixed-method investigation in Hong Kong	2024	10.1016 /j.ufug.2023.128182	Asia	China	NR	1	360	2	yes	1,2	1，3，4	1	1，3	1，2	NR	4，5
Aesthetic preference and mental restoration prediction in urban parks: An application of environmental modeling approach	2020	10.1016/j.ufug.2020.126775	Asia	Iran	2	1	500	1	no	3,6	1,3	2	2,3	1	1,2,3	2
Analysis of Urban Forest Healing Program Expected Values, Needs, and Preferred Components in Urban Forest Visitors with Diseases: A Pilot Survey	2022	10.3390/ijerph19010513	Asia	South Korea	2	1	294	3	no	2	3	5	1,2,3	1	NR	2
Assessing Neighbourhood Preference: An Evaluation of Environmental Features within Small-Scale Open Spaces	2024	10.3390/land13040531	Asia	China	2	1	104	1	no	2	1,3,4	1	3	1	NR	2
Assessing the Impact of Street-View Greenery on Fear of Neighborhood Crime in Guangzhou, China	2021	10.3390/ijerph18010311	Asia	China	2	1	773	1	yes	6	1,3	7	3	1	1,2,3	2,3
Assessing the nonlinear impact of green space exposure on psychological stress perception using machine learning and street view images	2024	10.3389/fpubh.2024.1402536	Asia	China	2	1	32	4	yes	6	1,3	1	2	1	1,2,3,5	2,4
Associations between greenspace characteristics and population emotion perceptions in three dimensions	2023	10.3389/fenvs.2023.1228717	Asia	China	2	1	10000	1	yes	1，5，6	1，3	1，2	3	1	NR	2，4
Associations between Urban Green Spaces and Health are Dependent on the Analytical Scale and How Urban Green Spaces are Measured	2019	10.3390/ijerph16040578	Asia	（Singapore）	2	1	1000	1	yes	1，2	1	1	1，3	1，2	NR	2
Attention and Emotion Recovery Effects of Urban Parks during COVID-19—Psychological Symptoms as Moderators	2022	10.3390/f13122001	Asia	China	2	3	125	4	yes	3	1,3	2	1,2,3	1,2	1,2,3	1,5
Biodiverse urban forests, happy people: Experimental evidence linking perceived biodiversity, restoration, and emotional wellbeing	2021	10.1016/j.ufug.2021.127030	Asia	Singapore	2	1	174	4	yes	12	1,2,3,4	1	1,2,3,5	1,3	1,2	2,3
Can Exposure to Certain Urban Green Spaces Trigger Frontal Alpha Asymmetry in the Brain?—Preliminary Findings from a Passive Task EEG Study	2020	10.3390/ijerph17020394	Asia	Singapore	2	3	22	1	yes	3	1，3	2	1，3，5	1，2，3	1	2
Change of Residents’ Attitudes and Behaviors toward Urban Green Space Pre- and Post-COVID-19 Pandemic	2022	10.3390/land11071051	Asia	China	2	1	302	1	no	2	3，4	2	1，2，3	1	1，2，5	1，2
Characteristics of hospitalized patients with depression and their relationship with the surrounding environment: A study in a class 3A hospital in Shanghai	2021	10.1007/s12144-021-01940-z	Asia	China	2	6	681	3	no	1	4	2	1	4	NR	2
Characteristics of urban park recreation and health during early COVID-19 by on-site survey in Beijing	2023	10.1038/s42949-023-00110-3	Asia	China	2	1	1346	1	yes	2	1，3，4	2	1，3，5	1	1，2，3，4	2，5
Children’s neighborhood place as a psychological and behavioral domain	2006	10.1016/j.jenvp.2006.04.003	Asia	South Korea	1	1	91	2	no	2	3,4	4	3	1	NR	2,6
Cloudy or sunny? Effects of different environmental types of urban green spaces on public physiological and psychological health under two weather conditions	2023	10.3389/fpubh.2023.1258848	Asia	China	2	3	50	1	yes	1，2，3	1，3	1	1，2，3	1，2，3	1，2	1，2，5
Comparative study on birdsong and its multi-sensory combinational effects on physio-psychological restoration	2022	10.1016/j.jenvp.2022.101879	Asia	China	2	3	308	4	yes	4	3	1	2,3	1,2	NR	2
Construction of the “Full Path” of restorative effects on older adults’ mental health in parks under seasonal differences: taking Changchun as an example	2024	10.3389/fpubh.2024.1269249	Asia	China	2	1	451	2	yes	2	3	2	1，3	1	1，2	3
Cultural ecosystem services show superiority in promoting subjective mental health of senior residents: Evidences from old urban areas of Beijing	2023	10.1016/j.ufug.2023.128011	Asia	China	2	1	693	2	yes	1，2	1，3，4	2	3	1，3	5	3
Deciphering the Link Between Mental Health and Green Space in Shenzhen, China: The Mediating Impact of Residents’ Satisfaction	2021	10.3389/fpubh.2021.561809	Asia	China	2	1	993	1	yes	1,2	1	1	,2,3,4	1,2	NR	3
Designing Stress-Relieving Small Inner-City Park Environments for Teenagers	2024	10.3390/land13101633	Asia	Iran	2	1	256	2	yes	3,4	1,3,4	2	2,3	1	1,2,3	2,6
Do All Types of Restorative Environments in the Urban Park Provide the Same Level of Benefits for Young Adults? A Field Experiment in Nanjing, China	2023	10.3390/forests14071400	Asia	China	2	3	NR	4	yes	1,2	1,2,3,4	1	1,2,35	1,2,3	1,2,3	1,2
Do Emotional Perceptions of Visible Greeneries Rely on the Largeness of Green Space? A Verification in Nanchang, China	2022	10.3390/f13081192	Asia	China	2	1	2400	1	no	1，5	1，3	1，2	1，3	1	1,2	1，2
Do Green Spaces Mitigate Mental Health Disorders in Tehran? Evidence from 358 Neighborhoods	2024	10.1177/19375867241304004	Asia	Iran	2	1	34700	1	no	1	1，4	1	1	4	NR	2
Do Greener Urban Streets Provide Better Emotional Experiences? An Experimental Study on Chinese Tourists	2022	10.3390/ijerph192416918	Asia	China	2	3	299	1	yes	3,6	1，3	7	1，3	1，2，3	1，2	1
Effect of Landscape Elements on Public Psychology in Urban Park Waterfront Green Space: A Quantitative Study by Semantic Segmentation	2023	10.3390/f14020244	Asia	China	2	1	40	4	yes	3，4，6	1，3，4	2	3	1	1，2	2
Effect of Urban Green Space in the Hilly Environment on Physical Activity and Health Outcomes: Mediation Analysis on Multiple Greenery Measures	2022	10.3390/land11050612	Asia	China	2	1	411	1	yes	1，2，6	1，3，4	1	3	1	3，5	2，3，5
Effects of Deciduous Forests on Adolescent Emotional Health in Urban Areas: An Example from the Autumn Ginkgo Forest in Chengdu	2023	10.3390/f14061099	Asia	China	2	3	80	4	no	1，2	1，2，3，4	4	1，2，3，5	1，2，3	1，2，3	1，2，
Daytime dynamic of spontaneous expressions of pedestrians in an urban forest park	2021	10.1016/j.ufug.2021.127326	Asia	China	2	1	8792	1	yes	6	3	5	1,3	1	1，2	2
Effects of Urban Forest Therapy Program on Depression Symptoms, Sleep Quality, and Somatization Symptoms in Depression Patients: A Randomized Controlled Trial	2023	10.3390/ijerph20050507	Asia	Republic of Korea (South Korea)	2	4	47	3	yes	2	1，4	5	1，4，5	1	NR	1
Effects of Urban Park Quality, Environmental Perception, and Leisure Activity on Well-Being among the Older Population	2021	10.3390/ijerph182111402	Asia	Taiwan	2	1	380	2	yes	2	1，3，4	3	1，3	1，2	NR	5
Effects of visibility and green space types on psycho-physiological restoration and perception of urban green space	2024	10.1016/j.tfp.2023.100538	Asia	China	NR	3	240	4	no	3	1,2,3	1	2,3,5	1,2,3	2	2,6
Evaluating the Equity of Urban Streetscapes in Promoting Human Health—Taking Shanghai Inner City as an Example	2024	10.3390/land13010048	Asia	China	2	1	128	4	yes	1,3,6	1,3,4	6	3	1	NR	2
Evaluation and Optimization of Restorative Environmental Perception of Treetop Trails: The Case of the Mountains-to-Sea Trail, Xiamen, China	2023	10.3390/land12071472	Asia	China	NR	1,5	426	1	yes	2,6	1,3,4	5	3	1	1,2	1,2,5,6
Evaluation on nature-connected environment in building embedded landscape: theory, detection, and case design	2024	10.3389/fenvs.2024.1453010	Asia	China	2	1	NR	1	no	1,6	1，3	2	1，3	1，5	2	2
Exercise in the Park or Gym? The Physiological and Mental Responses of Obese People Walking in Different Settings at Different Speeds: A Parallel Group Randomized Trial	2021	10.3389/fpsyg.2021.728826	Asia	China	2	3	77	3	no	2，6	3，4	2	1，2，3	1，3	1，2	1，2
Relationships between residents' ratings of place attachment and the restorative potential of natural and urban park settings	2021	10.1016/j.ufug.2021.127188	Asia		2	1	290	1	yes	2，3	1，3，4	2	2，3	1	1，2，3	2
Healing through nature: Public engagement with urban green-blue spaces in pandemic-era NW China	2024	10.1016/j.eiar.2024.107769	Asia	China	2	2	NR	1	yes	1,2	1，2，3，4	1	1，2，3	1，2	NR	1
Hemodynamic Response to Three Types of Urban Spaces before and after Lockdown during the COVID-19 Pandemic	2021	10.3390/ijerph18116118	Asia	Singapore	2	2	12	1	no	3	3	2,3	1,2,5	1,3	1	2
How are happy and unhappy people differently affected by their local environments? The heterogeneous relationship between happiness and local environments in Seoul, Korea	2022	10.1016/j.cities.2022.103768	Asia	Republic of Korea (South Korea)	2	1	30728	1	yes	2	2,3	1,2	3	1	NR	2
How Do Plant Landscapes Provide Health Benefits to Residents in Urban Green Spaces? Exploring the Role of Restorative Experiences	2024	10.3390/f15081424	Asia	China	2	1	300	1	yes	2	1,3	2	1,2,3	1	1	1
How does multiscale greenspace exposure affect human health? Evidence from urban parks in the central city of Beijing	2024	10.1016/j.jenvman.2024.120253	Asia	China	2	1	1485	1	no	1，2，5，6	1，2，3	2	3	1	5	3
How Green Space Justice in urban built-up areas affects public mental health: a moderated chain mediation model	2024	10.3389/fpubh.2024.1442182	Asia	China	2	1	801	1	yes	1，2	1，3，4	1	1，3	1	1，2，3，4	1，3，5
How perceived sensory dimensions of urban green spaces affect cultural ecosystem benefits: A study on Haizhu Wetland Park, China	2023	10.1016/j.sufug.2023.127983	Asia	China	2	1	1452	1	Yes	2	1	2	3	2	5	2
How to Design Greenway on Urban Land Utilization: Linking Place Preference, Perceived Health Benefit, and Environmental Perception	2022	10.3390/ijerph192013640	Asia	China	2	1	1212	1	yes	2,3	1，3，4	7	1，2，3	1	1，2，3	2，3
How to Make Flower Borders Benefit Public Emotional Health in Urban Green Space: A Perspective of Color Characteristics	2024	10.3390/f15101688	Asia	China	2	3	60105	1	yes	3	3	7	1，3	1，3	1，2，3	2
How urban park features impact perceived safety by considering the role of time spent in the park, gender, and parental status	2024	10.1016/j.cities.2024.105272	Asia	China	2	1	411	1	yes	2	3，4	2	1,3	1	NR	1
Humanization of nature: Testing the influences of urban park characteristics and psychological factors on collegers’ perceived restoration	2023	10.1016/j.ufug.2022.127806	Asia	China	2	1	54	4	yes	1,2,6	1,3	2	1,2,3	1	1,2,3	3,5
Identify the significant landscape characteristics for the perceived restorativeness of 8 perceived sensory dimensions in urban green space	2024	10.1016/j.heliyon.2024.e27925	Asia	China	2	3	30	1	no	3	1，3	2	1，2，3，5	1，3	1，2	2
How did the COVID-19 pandemic impact urban green spaces? A multi-scale assessment of Jeddah megacity	2022	10.1016/j.ufug.2022.127493	Asia	Saudi Arabia	2	5	215	1	no	2	1,2,3,4	3	1,2,3	1	NR	2
Impacts of urban green infrastructure on attentional functioning: insights from an fMRI study	2023	10.3389/fpsyg.2023.1047993	Asia	China, Taiwan	2	3	43	1	no	3	1,3	7	5	3	1	1
Individual environmental exposure and mental health: A study based on individual spatiotemporal behavior and dynamic geographic contexts	2021	10.1016/j.healthplace.2021.102655	Asia	China	2	1	1003	1	yes	1	1,4	1	1,3	1	NR	2
Interpreting regenerated post-industrial lands as green spaces: Comparing public perceptions of post-industrial landscapes using human factor design framework	2023	10.1016/j.ecolind.2023.111282	Asia	China	2	3	48	1	no	3	1，2，3	2	2,3,5	1,2	NR	2
Investigating the dynamicity of sentiment predictors in urban green spaces: A machine learning–based approach	2023	10.1016/j.ufug.2023.128130	Asia	China	2	1	NR	1	no	5	3,4	1	1,2	1	NR	2
Investigating the interplay between senior-friendly park features, perceived greenness, restorativeness, and well-being in older adults	2024	10.1016/j.ufug.2024.128273	Asia	Taiwan	2	1	853	2	yes	2	3，4	3，6	1，3	1，2	1，2	1，3，6
Is greener always healthier? Examining the nonlinear relationships between urban green spaces and mental health in Wuhan, China	2024	10.1016/j.ufug.2023.128543	Asia	China	2	1	648	1	yes	1，2，6	1，3，4	1	1	3	2，5	3
Mechanisms Underlying the Effects of Landscape Features of Urban Community Parks on Health-Related Feelings of Users	2021	10.3390/ijerph18157888	Asia	China	2	1，3	461	1	yes	2，3	1，3，4	2	3	1，3	1，2，3	1，2，3
Metric or topological proximity? The associations among proximity to parks, the frequency of residents’ visits to parks, and perceived stress	2019	10.1016/j.ufug.2019.01.007	Asia	Taiwan	2	1	964	1	yes	1	1,4	1	2	1,2	NR	3
Multi-Sensory Perception and Mental Restoration in Urban Green Space: Based on a Place-Based Survey of Tianhe Park in Guangzhou, China	2019	10.3390/ijerph16244943	Asia	China	2	1	250	1	yes	2	3	2	1，2，3，4	1	1，2	3
Natural or 1ificial? Exploring perceived restoration potential of community parks in Winter city	2023	10.1016/j.ufug.2022.127808	Asia	China	2	3	99	4	no	4	1，3	3	1，2，3	1	1，2	2
On the comparative use of social media data and survey data in prioritizing ecosystem services for cost-effective governance	2022	10.1016/j.ecoser.2022.101446	Asia	China	2	1	329	1	yes	2,5	2，3，4	3	2,3	1	5	2
Outdoor recreational activities and mental well‑being of geriatric people in Bangladesh: structural equation modelling	2024	10.1007/s44202-024-00131-8	Asia	Bangladesh	2	1	514	2	yes	2	4	2	3	1，2	NR	1
Park availability and major depression in individuals with chronic conditions: Is there an association in urban India?	2017	10.1016/j.healthplace.2017.07.004	Asia	India	2	1	1208	3	yes	1	1,4	2	1	1	3	2,3
Park Recreation Intention and Satisfaction of Blue-Collar Workers Based on the ACSI Model: A Case Study of Anning Industrial Park in Yunnan	2023	10.3390/land12040798	Asia	China	2	1	365	1	yes	1,2	1,3,4	1	3	1	1,2,3,4,5	2,3
Perceived Effect Of Urban Park As A Restorative Environment For Well Being In Kuala Lumpur	2021	10.11113/ijbes.v8.n1.611	Asia	Malaysia	2	1	77	1	no	2	1,3,4	2	2,3	1	1,2,3	2,6
Perceived urban green and residents’ health in Beijing	2021	10.1016/j.ssmmph.2021.100790	Asia	China	2	1	1152	1	yes	2	3	2	3	1	NR	2
Perceived urban green spaces and youth mental health in the post-COVID-19 era	2024	10.3389/fpubh.2024.1265682	Asia	Iran	2	1	293	4	yes	2	1，2，3，4	1	1，2	1，2	NR	3
Perceptions and Uses of Public Open Spaces During the Covid-19 Pandemic...	2024	10.1177/21582440241253340	Asia	China	1	5	45	2	no	1,2	1,2,3,4	1	1,2	1	NR	6
Physical, mental, and physiological health benefits of green and blue outdoor spaces among elderly people	2021	10.1080/09603123.2019.1681379	Asia	Iran	2	1	912	2	no	2	3,4	1	1,3	1	1,2,3	1,2,5
Physiological and affective responses to green space virtual reality among pregnant women	2023	10.1016/j.envres.2022.114499	Asia	China	2	3	63	1	yes	4	1，3	1	1，2，3	1，2，3	1，2，3	1
Physiological and Psychological Effects of a Walk in Urban Parks in Fall	2015	10.3390/ijerph121114216	Asia	Japan	2	3	20	1	no	2	3	2	1,2	1,2,3	NR	1
Physiological and Psychological Health Benefits of Urban Green Space	2018	DOI not explicitly provided in the document	Asia	Malaysia	2	3	20	1	yes	2,3	1,3	2	2,3,5	1,3	1,2,3	1,2
Place attachment through interaction with urban parks: A cross-cultural study	2021	10.1016/j.ufug.2021.127103	Asia	Iran	1	5	14	1	yes	2	1，3，4	2	3	1	1，2，5	6
Pocket Parks: A New Approach to Improving the Psychological and Physical Health of Recreationists	2023	10.3390/f14101983	Asia	China	2	3	10	1	yes	3,6	1,3	6	1,3,5	1,3	1,2,3	2
Public Space Usage and Well-Being: P1icipatory Action Research With Vulnerable Groups in Hyper-Dense Environments	2022	10.17645/up.v7i4.5764	Asia	Hong Kong	2	1	50	1	yes	2	1，3，4	1	1，2，3	1，2	1，2，3，4	2，6
Quantifying physiological health efficiency and benefit threshold of greenspace exposure in typical urban landscapes	2024	10.1016/j.envpol.2024.124726	Asia	China	2	3	30	4	no	1，2	1，3，4	2	2，5	3	7	1
Quantitative evaluation of urban green exposure and its impact on human health: A case study on the 3–30-300 green space rule	2024	10.1016/j.scitotenv.2024.171461	Asia	China	2	1	902	1	yes	1,2	3，4	1	1	2	NR	1
Relationship between urban green space and mental health in older adults: mediating role of relative deprivation, physical activity, and social trust	2024	10.3389/fpubh.2024.1442560	Asia	China	2	1	2465	2	yes	1	1,2	1	1, 3	1, 2	NR	1
Research on public health and well-being associated to the vegetation configuration of urban green space, a case study of Shanghai, China	2021	10.1016/j.ufug.2021.126990	Asia	China	2	1	647	1	no	1,2	1	2	3	1	NR	2
Research on the Healing Potential of Urban Parks from the Perspective of Audio-Visual Integration: A Case Study of Five Urban Parks in Chengdu	2023	10.3390/land12071317	Asia	China	2	3	20	1	no	3	1，2，3，4	2	1	3	1，2	2，3
Resilience and green spaces: association with stress among contact centre agents in the Philippines	2020	10.1101/2020.06.14.20131276	Asia	Philippines	NR	1	279	1	yes	1,2	1，3，4	1	2，3	1，2	1	2，6
Restorative benefits of urban green space: Physiological, psychological restoration and eye movement analysis	2021	10.1016/j.jenvman.2021.113930	Asia	China	2	3	60	4	yes	3	1,2,3	1	1,2,3	3	1	2
Restorative Effects of Pocket Parks on Mental Fatigue among Young Adults...	2024	10.3390/f15020286	Asia	China	3	3	80	4	yes	2	1,3,4	6	1,2,3,5	1,2,3	1,2,3	1,2,6
Restorative Potential Assessment of Public Open Space in Old Urban Communities...	2024	10.3390/buildings14092671	Asia	China	2	1	314	2	yes	1,2	1,3,4	6	1,3	1	1,2,3	2
Restorative properties of green sheltered spaces and their morphological characteristics in urban parks	2023	10.1016/j.ufug.2023.127986	Asia	China	2	3	89	4	yes	2	1,3	3	2,3,5	1,2	1,2	2
Rethinking small vacant lands in urban resilience: Decoding cognitive and emotional responses to cityscapes	2024	10.1016/j.cities.2024.105167	Asia	Iran	NR	3	25	1	yes	1,2,6	1,2,3,4	1	1,3,5	1,2,4	NR	7
Revealing the differences of urban parks’ services to human wellbeing based upon social media data	2021	10.1016/j.ufug.2021.127233	Asia	China	NR	1	3	1	no	1,5,6	1，2，3，4	2	3	1	5	6
Role of Space Qualities of Urban Parks on Mood Change	2018	Not provided in the text	Asia	Iran	2	1	250	1	yes	2	3	2	1,2,3	1	NR	2
Socioeconomic effect on perception of urban green spaces in Guangzhou, China	2013	10.1016/j.cities.2012.06.017	Asia	China	2	1	595	1	No	2	2	1	2,3	1	NR	2
Socioeconomic effect on perception of urban green spaces in Guangzhou, China	2012	NR	Asia	China	2	1	595	1	no	2	1,2,3,4	1	2,3	1	NR	2
Spatiotemporal Study of Park Sentiments at Metropolitan Scale Using Multiple Social Media Data	2022	10.3390/land11091497	Asia	China	2	1	NR	1	no	5	1，3，4	2	3	1，5	1,2,3,5	1，2
Streets and Stress: A Pilot Study on How Quality and Design of Streets Impacts on Urban Stress	2024	10.1177/19375867231200584	Asia	Iran	2	1	16	4	yes	1，2，3	1，2，3，4	7	1	3	1，2，3	1，2
Stress recovery and restorative effects of viewing different urban park scenes in Shanghai, China	2016	10.1016/j.ufug.2015.12.003	Asia	China	2	3	140	4	yes	3	1,3	2	2,3	1,3	1,2,3	1,2
Stress Recovery Effects of Viewing Simulated Urban Parks: Landscape Types, Depressive Symptoms, and Gender Differences	2023	10.3390/land12010022	Asia	China	2	3	126	4	yes	3	1，2，3，4	1	1,2,3,5	1,2,3	1,2,3	1,5
Study on the influence of residents' well-being on the use of urban parks and emotional recovery under air pollution environment	2023	10.1504/IJEP.2023.10060020	Asia	China	2	1	226	1	yes	2	1，2，3，4	2	1，2，3	1	1，2，3	2
The Anatomy of Health-Supportive Neighborhoods: A Multilevel Analysis of Built Environment, Perceived Disorder, Social Interaction and Mental Health in Beijing	2020年	10.3390/ijerph17010013	Asia	China	2	1	1256	1	yes	1	1,4	1	1,2	1	NR	2,3
The benefits of discrete visits in urban parks	2019	10.1016/j.ufug.2019.02.007	Asia	Israel	2	1	423	1	Yes	2	1，4	2	2,3	2	NR	2
The effect of visibility on green space recovery, perception and preference	2024	10.1016/j.tfp.2024.100538	Asia	China	2	3	240	4	yes	3	2,3	1	2,3,5	1,2,3	1,2,3	2,6
The Effects of an Urban Forest Health Intervention Program on Physical Activity, Substance Abuse, Psychosomatic Symptoms, and Life Satisfaction among Adolescents	2018	NR	Asia	Israel	2	2	76	4	yes	2	3,4	5	3	1	NR	2
The Effects of Green and Urban Walking in Different Time Frames on Physio-Psychological Responses of Middle-Aged and Older People in Chengdu, China	2021	10.3390/ijerph18010090	Asia	China	NR	3	NR	2	NR	2,6	1,3,4	1	1,3	1,2,3	1
The effects of interaction with audiovisual elements on perceived restoration in urban parks in freezing weather	2024	10.1016/j.ufug.2024.128337	Asia	China	2	3	20	4	yes	2,6	3	2	3	1	1	2
The impact of the Covid-19 pandemic on green space use in Turkey: Is closing green spaces for use a solution?	2021	10.1016/j.ufug.2021.127295	Asia	Turkey	2	1	239	1	no	1，2，5	1，2，3，4	1	1，4	1	5	2
The influence of outdoor play spaces in urban parks on children’s social anxiety	2022	10.3389/fpubh.2022.1046399	Asia	China	2	1	254	2	yes	1，2	1，3，4	3	1，3	1，2	1，2，3，4	2，4
The influence of urban roadside trees and their physical environment on stress relief measures: A field experiment in Shanghai	2019	NR	Asia	China	2	3	NR	1	yes	1,2	1,2,3	7	1,2,3	1,2,3	1	2
The influencing factors of elder-friendly public open spaces promoting older adults’ health in deprived urban neighborhoods: P1ial Least Square Structural Equation Modeling approach	2023	10.3389/fpubh.2023.1143289	Asia	Iran	2	1	420	2	yes	1,2	1,3,4	1	3	1,2	NR	2,3
The nose cooperates with the eyes: The independent and interactive effects	2024	10.1016/j.ufug.2024.127058	Asia	China	2	3	120	4	yes	4	3	5	2，3	2	1	2
The relationship research between restorative perception, local attachment and environmental responsible behavior of urban park recreationists	2024	10.1016/j.heliyon.2024.e35214	Asia	China	2	1	325	1	yes	2	3	2	3	1	1，2，3	3
The Relationships between Perceived Design Intensity, Preference, Restorativeness and Eye Movements in Designed Urban Green Space	2021	10.3390/ijerph182010944	Asia	China	2	3	200	1	yes	3	1，3	1	2，3	1	1，2	2
The restorative effects of short-term exposure to nature in immersive virtual environments (IVEs) as evidenced by p1icipants’ brain activities	2023	https://doi.org/10.1016/j.jenvman.2022.116830	Asia	China	2	3	26	4	no	4	3	5	1,2,5	1,2	1,2	1
The Role of “Nostalgia” in Environmental Restorative Effects from the Perspective of Healthy Aging: Taking Changchun Parks as an Example	2023	https://doi.org/10.3390/land12091817	Asia	China	2	1	210	2	yes	2	1，3，4	2	1，3	1，2	1，2	2，3，5
The role of urban parks in affecting health outcomes and the differences between vulnerable groups: Evidence from the central city of Beijing	2023	10.1016/j.ufug.2023.128110	Asia	China	2	5	NR	1	no	1，2	1，3，4	1	1，3	1	NR	2，4，5
The short term adaptation of the autonomic nervous systems (ANS) by type of urban environment and ethnicity	2022	10.1016/j.envres.2022.114929	Asia	Israel	2	3	72	1	no	1,2	1,3	2	1，2，5	3	NR	2
There's no place like home? The psychological, physiological, and cognitive effects of short visits to outdoor urban environments compared to staying in the indoor home environment, a field experiment on women from two ethnic groups	2020	10.1016/j.envres.2020.109687	Asia	Israel	2	4	72	1	yes	2	3	2	1，2，3，5	1，2，3	1，2	2
Understanding the relationship between small urban parks and mental health: A case study in Shanghai, China	2022	10.1016/j.ufug.2022.127784	Asia	China	2	1	322	1	yes	1，2	1，3，4	6	1，3	1，2	1，2，3	2，3
Urban green space and well-being in Kuala Lumpur, Malaysia	2018	Not explicitly stated in the document.	Asia	Malaysia	NR	1	310	1	no	2	3,4	1	2,3	1	NR	2
Urban green space during the Coronavirus disease pandemic with regard to the socioeconomic	2023	10.22034/gjesm.2023.03.16	Asia	Indonesia	2	1	1660	1	yes	2	1，2，3，4	1	1，2，3	1	1，2，5，	2，5
Urban green spaces for elderly human health: A planning model for healthy city living	2022	10.1016/j.landusepol.2021.105970	Asia	India	2	1	1480	1	no	2	3,4	2	1,2,3	1	1,2,3	2,5
Urban greenery and mental wellbeing in adults: Cross-sectional mediation analyses on multiple pathways across different greenery measures	2019	NR	Asia	China	2	1	1029	1	yes	1，6	1，3	1，7	3	1，2	1，2，3	3
Urban greenspace and mental health in Chinese older adults: Associations across different greenspace measures and mediating effects of environmental perceptions	2022	10.1016/j.healthplace.2022.102856	Asia	China	2	1	879	2	yes	1,6	1，3，4	1	3	1	NR	NR
Urban park use and self-reported physical, mental, and social health during the COVID-19 pandemic: An on-site survey in Beijing, China	2023	10.1016/j.ufug.2022.127804	Asia	China	2	1	1671	1	no	1,2	1,2,4	2	1,2	1	1,2,3,	2
Urban Parks and Office Workers’ Health: Considering the Influence of Marital Status and Different Qualities of Urban Parks	2024	10.3390/societies14020168	Asia	China	2	1	411	1	yes	2	1，3，4	2	1，2，3，4	1	1，2，3，	1，2，3，5
Usage and perception of urban green space of older adults in the high-density city of Hong Kong	2021	10.1016/j.ufug.2021.127251	Asia	China	2	1	436	2	yes	2	3，4	1	3	1	NR	2
Use and Perception of Public and Private Urban Green Spaces during the COVID-19 Pandemic: A Study in Birjand City, Iran	2021	10.3390/land10101085	Asia	Iran	NR	1	394	1	yes	1，2	1，2，3，4	1	1，3	1	1,2,3,5	2
Utilizing regression model to characterize the impact of urban green space features on the subjective well-being of older adults	2024	10.1016/j.heliyon.2024.e35567	Asia	China	2	1	536	2	yes	2	1，2，3，4	1	1，3	1，2	1，2，3	1，2
Vegetation diversity in structure, species or colour: Coupling effects of the different characteristics of urban green spaces on preference and perceived restoration目	2024	10.1016/j.ecolind.2024.112897	Asia	China	2	3	170	1	yes	4	1，3	1	3	1，2	1，3	2，5
White Spaces Unveiled: Investigating the Restorative Potential of Environmentally Perceived Characteristics in Urban Parks during Winter	2023	10.3390/f14122329	Asia	China	2	3	180	1	yes	6	1，2，3	2	2，3	1，2	1，2	2，3
Window view and relaxation: Viewing green space from a high-rise estate improves urban dwellers’ wellbeing	2020	10.1016/j.ufug.2020.126846	Asia	China	2	3	30	1	yes	3	1，3	2	2，3，5	1，2，3	1，2	1
Women Emotional, Cognitive and Physiological Modes of Coping with Daily Urban Environments: A Pilot Study	2022	10.3390/ijerph19138190	Asia	Israel	2	3	72	1	Yes	2	1	2	1,2,3	2	1	1
Workplace greenspace exposure and the change in dimensions of mood states: an experimental study in Taiwan	2023	10.1080/09603123.2022.2044456	Asia	Taiwan	NR	3	30	1	yes	4	3	3,5	1,2	1,2	1,2,3	1,6
Developing and testing a protocol to systematically assess social interaction with urban outdoor environment	2023	10.1016/j.jenvp.2023.102008	Asia	China, USA	2	1，4	180	1	yes	1，2	1，3，4	2	1，3	1	1，2，5	2，3，5
Understanding psychophysiological responses to walking in urban settings in Asia and Africa	2023	10.1016/j.jenvp.2023.101973	Asia, Africa	Kenya, Thailand	2	3	237	4	no	1,2	1,2,3,4	1	1,2,3,4	1,2,3	1,2,3	1
‘Letting my mind run wild’: Exploring the role of individual engagement in nature experiences	2022	10.1016/j.ufug.2022.127566	Australia	Australia	1	6	20	1	no	2	1,3,4	1	3	1	1,2,5	6
Neighbourhood socio-economic disadvantage and loneliness: the contribution of green space quantity and quality	2023	10.1186/s12889-023-15433-0	Australia	Australia	2	1	3778	1	yes	1	1,4	1	1,3	1,2	NR	2
People with the least positive attitudes to green exercise derive most anxiolytic benefit from walking in green space	2022	10.1016/j.ufug.2022.127587	Australia	Australia	2	3	22	4	yes	2	1，3	1	1，2	1，2，3	NR	5
Are public open space attributes associated with walking and depression?	2018	10.1016/j.cities.2018.01.015 (from file name and journal)	Australia (Oceania)	Australia	2	1	319	1	yes	1,2,6	1,3,4	1	1,3	1,2	2	2
"The Forest Has Become Our New Living Room" – The Critical Importance of Urban Forests During the COVID-19 Pandemic	2021	10.3389/ffgc.2021.672909	Europe	Germany	NR	1	837	1	no	2,5	3,4	5	1,2,3	1	1,2,3	2,6
Urban Green Spaces, Health, Migration Willingness and Life Satisfaction in Tirana, Albania	2024	10.1007/s10745-024-00511-7	Europe	Albania	2	1	493	1	yes	2	1，2，3，4	1	1，2，3	1，2	1，2，3，4	1
“I Would Never Come Here Because I’ve Got My Own Garden”: Older Adults’ Perceptions of Small Urban Green Spaces	2019	10.3390/ijerph16111994	Europe	United Kingdom (UK)	1	1	15	2	no	2,6	3,4	1	3	1	NR	6
Affective Experience and Mood	2023	10.3390/ijerph20021219	Europe	Spain	2	4	357	1	no	2	1，2，3	7	1，2，3	1，3	1，2	1，3
An urban green space intervention with benefits for mental health...	2023	10.1016/j.envint.2023.107880	Europe	Spain	2	1	NR	1	no	1	1,2,3,4	1,7	1,3	1,4	5	2
Assessing the feasibility of public engagement in a sm1phone app to improve well-being through nature connection (Evaluación de la factibilidad de la implicación ciudadana mediante una app de teléfonos inteligentes para mejorar el bienestar a través de la conexión con la naturaleza)	2021	10.1080/21711976.2020.1851878	Europe	United Kingdom	2	1	435	1	yes	2	3	1	3	1	NR	1
Associations between greenspace and mental health prescription rates in urban areas Europe	2021	10.1016 /j.ufug.2021.127301	Europe	United Kingdom	2	1	4667	1	no	1	1，4	1	1，3，5	4	NR	4，5
Associations of street tree density and species richness with antidepressant prescriptions in the city of Leipzig, Germany	2020	10.1038/s41598-020-79924-5	Europe	Germany	2	1	10000	1	no	1，6	1	7	1	4	1，2，3，5	2，4
Attitudes towards urban green during the COVID-19 pandemic via Twitter	2022	10.1016/j.cities.2022.103707	Europe	Italy	1	2	NR	1	no	1,5,6	1,2,3,4	1	1,2,3	1,2,4	1,2,3,5	2,6
Availability, use of, and satisfaction with green space, and children’s mental wellbeing at age 4 years in a multicultural, deprived, urban area: results from the Born in Bradford cohort study	2018	10.1016/S2542-5196(18)30119-0	Europe	United Kingdom (UK)	2	1	2594	2	yes	1,2	1,3,4	1	1,4	2	NR	2
Benefits for Older People Engaged in Environmental Volunteering and Socializing Activities in City Parks: Preliminary Results of a Program in Italy	2020	10.3390/ijerph17113772	Europe	Italy	NR	2	19	2	yes	2	4	4	1, 3	1,2	NR	2,6
Biodiversity and Psychological Restoration in Urban Green Spaces	2018	10.3389/fpsyg.2018.02320	Europe	United Kingdom	2	1	128	1	yes	1,2	1,2	2	3	1	1,2	2,5
Connection between urban green areas and visitors’ physical and mental well-being	2017	NR	Europe	Serbia	2	1	210	1	no	2	3，4	1	1，2，3，5	1，4	1，2，3	2
Elderly visitors of an urban park, health anxiety and individual awareness of nature experiences	2014	NR	Europe	Bulgaria	2	1	97	2	yes	2	2,3	2	1,3	1	3	2,5
Environment preference and environment type congruence: Effects on perceived restoration potential and restoration outcomes	2015	NR	Europe	Finland	2	3	120	4	no	3	3	2	1,2,3	1	1	5
Exploring how the urban neighborhood environment influences mental well-being using walking interviews	2021	10.1016/j.healthplace.2020.102497	Europe	Belgium	1	6	28	1	no	2	1,3,4	1	3	1	1,	6
General, stress relief and perceived safety preferences for green spaces in the historic city of Padua (Italy)	2020	https://doi.org/10.1016/j.ufug.2020.126695	Europe	Italy	2	1	295	1	no	2，3	1，3，4	1	2，3	1	2，5	2
Green Space and Stress: Evidence from Cortisol Measures in Deprived Urban Communities	2013	10.3390/ijerph10094086	Europe	United Kingdom	2	2	104	1	yes	1,2	1,3	1	2,5	1,3	1,2	2,5
Green Space Attachment and Health: A Comparative Study in Two Urban Neighborhoods	2015	10.3390/ijerph121114342	Europe	The Netherlands	2	1	223	1	yes	1,2	1,3,4	1	3	1,2	NR	2,3
Green spaces and environmental noise perception	2015	10.1016/j.ufug.2015.09.006	Europe	Bulgaria	2	1	513	1	yes	1,2	1,2,3,4	2	1,4	1	NR	3
Impact of the COVID-19 pandemic on the perception and use of urban green spaces: A survey study in Krakow, Poland	2022	10.1016/j.landusepol.2021.105925	Europe	Poland	2	1	1251	1	no	1，2	1，2，3，4	1	2，3	1	1，2，3	2
Influence of Perceived Environmental Quality on the Perceived Restorativeness of Public Spaces	2021	10.3389/fpsyg.2021.644763	Europe	Spain	2	1	343	1	yes	2	1，3，4	2	3	1	1，2	2
Investigating the Emotional Responses of Individuals to Urban Green Space Using Twitter Data: A Critical Comparison of Three Different Methods of Sentiment Analysis	2018		Europe	United Kingdom	2	2	10268	1	yes	1，5	1，3，4	1	1，3	1	2，3	2，6
Is a View of Green Spaces from Home Associated with a Lower Risk of Anxiety and Depression?	2020	10.3390/ijerph17197014	Europe	Spain	2	1	479	1	yes	2	3	1	1,3	2	1	2
Mental Health Outcomes in Barcelona: The Interplay between Gentrification and Greenspace	2021	10.3390/ijerph18179314	Europe	Spain	2	1	2450	1	yes	1，2	1，3，4	1	1，2	1，2	NR	2，5
Micro urban spaces and mental well-being: Measuring the exposure to urban landscapes along daily mobility paths and their effects on momentary depressive symptomatology among older population	2023	10.1016/j.envint.2023.108095	Europe	France	2	1	216	1	yes	1，2	1，3，4	1	1，3	1，2	NR	2
Multiple environmental burdens and neighborhood-related health of city residents	2012	10.1016/j.jenvp.2012.03.003	Europe	Germany	2	1	428	1	yes	1,2	2,3	1	1, 2, 3	1,2	NR	2
Multiple pathways link urban green- and bluespace to mental health in young adults	2018	10.1016/j.envres.2018.06.004	Europe	Bulgaria	2	1	720	4	yes	1,2	1,2,3,4	1	1	1,2	1,2,3	2,3,5
Nature can get it out of your mind: The rumination reducing effects of contact with nature and the mediating role of awe and mood	2020	10.1016/j.jenvp.2020.101489	Europe	Portugal	2	3	62	1	yes	2	3	2	3	1，2	2	1，3
Nature doesn’t judge you – how urban nature supports young people’s mental health and wellbeing in a diverse UK city	2020	10.1016/j.healthplace.2020.102296	Europe	United Kingdom (UK)	1	6	24	3	no	2	3	1	1，2，3	1	NR	6，7
Older People’s Experiences of Mobility and Mood in an Urban Environment: A Mixed Methods Approach Using Electroencephalography (EEG) and Interviews	2017	10.3390/ijerph14020151	Europe	United Kingdom (UK)	NR	3	NR	2	no	1	1,3	2	1,3,5	1,3	NR	6,7
Pocket parks for people – A study of park design and use	2013	10.1016/j.ufug.2012.11.003	Europe	Norway	2	1	58	4	no	3,6	1,3,4	3,6	2,3	1	1	2
Population-level linkages between urban greenspace and health inequality: The case for using multiple indicators of neighbourhood greenspace	2020	10.1016/j.healthplace.2020.102284	Europe	United Kingdom (UK)	2	1	NR	1	no	1，2	1，2，3，4	1	1，3，5	4	1，2，3	2，4
Urban green space interaction and wellbeing - investigating the experience of international students in Berlin during the first COVID-19 lockdown	2022	NR	Europe	Germany	1	6	20	4	no	1，2，5	1，2，3，4	1	1，2，3	1，2，3	1，2，	1，6，7
Quality of and access to green space in relation to psychological distress: results from a population-based cross-sectional study as p1 of the EURO-URHIS 2 project	2015	10.1093/eurpub/ckv094	Europe	United Kingdom (UK)	2	1	466	1	yes	2	4	1	1	1,2	NR	2
Quality over Quantity: Contribution of Urban Green Space to Neighborhood Satisfaction	2017	10.3390/ijerph14050535	Europe	The Netherlands	2	1	233	1	yes	1,2	3,4	1	3	1	NR	2
Shared time in nature increases feelings of social connection amongst university students	2024	10.1016/j.jenvp.2024.102343	Europe	United Kingdom (UK)	2	3	60	1	yes	2	3，4	2	1，3	1，2	3，4	1，2
Pull and push factors for use of urban green spaces and priorities for their ecosystem services: Case study of Vilnius, Lithuania	2021	10.1016/j.ufug.2020.126899	Europe	Lithuania	2	1	444	1	yes	1，2	2，3，4	1	2，3	1	5	2
The effects of naturalness, gender, and age on how urban green space is perceived and used	2016	10.1016/j.ufug.2016.06.007 (inferred from journal link)	Europe	Sweden	NR	1	2	1	yes	2	3,4	1	3	1	1,2	2,5
The Effects of Park Based Interventions on Health: The Italian Project “Moving Parks”	2022	10.3390/ijerph19042130	Europe	Italy	2	2	329	1	Yes	2	2，4	1	1、3	2	NR	1
The Effects of Proximity to City Parks and Residential Greenness on Children’s Mental Health: Evidence from Lithuania	2014	10.3390/ijerph110706757	Europe	Lithuania	2	1	1468	2	yes	1	1	2	1,4	1,2	NR	2
The evaluation of the 3-30-300 green space rule and mental health	2022	Not explicitly stated in provided pages	Europe	Spain	2	1	3145	1	yes	1	1	1	1，3	1，2，4	1，2，3，4，5	2，5
The influence of urban green environments on stress relief measures: A field experiment	2014	10.1016/j.jenvp.2013.12.005	Europe	Finland	2	3	77	1	yes	2,3	1,3	2	2,3,5	1,3	1,2,4	1,2
The Potential Health Benefits of Urban Tree Planting Suggested through Immersive Environments	2024	10.3390/land13030290	Europe	United Kingdom (UK)	2	1	31	4	no	4	1，2，3	2	2，3	1	1	1，2
The relationship between residential proximity to outdoor play spaces and children’s mental and behavioral health: The importance of neighborhood socio-economic characteristics	2021	10.1016/j.envres.2021.111326	Europe	Spain	2	1	151110	2	no	1	1,4	1	1,2,4,5	4	NR	1,5
The role of natural environments within women’s everyday health and wellbeing in Copenhagen, Denmark	2015	10.1016/j.healthplace.2014.11.005	Europe	Denmark	1	6	NR	1	no	2	2,3	1	1,2,3	1,2	1,2	2,6
The Role of Urban Neighbourhood Green Space in Children's Emotional and Behavioural Resilience	2014	NR	Europe	England	2	2	6484	2	yes	1	1,4	1	1	1,2	2,5	2,3,5
The role of urban parks in supporting well-being...	2022	10.1016/j.jenvp.2022.101809	Europe	China	2	3	80	1	yes	3	1,3	2	3	1	1	2
Tracking Restoration of Park and Urban Street Settings in Coronary 1ery Disease Patients	2016	10.3390/ijerph13060550	Europe	Lithuania	2	4	20	3	no	1,2	2,3,4	2	1,2,3	1	2	2
Two- and three-dimensional indicators of green and grey space exposure and psychiatric conditions and medicine use: A longitudinal study in a large population-based Italian cohort	2023	10.1016/j.envint.2023.108320	Europe	Italy	2	2	600000	1	no	1	1	1	1	2	NR	2
Underlying Mechanisms of Urban Green Areas’ Influence on Residents’ Health—	2023	10.3390/f14040765	Europe	Serbia	2	1	405	1	no	1,2	1,2,3,4	2	1,3,5	1,4	NR	2
Urban green space preferences for various health-related psychological benefits of adolescent pupils, university students and adults	2024	10.1016/j.ufug.2024.128396	Europe	Austria	2	1	599	1	no	3	1,3,4	1	2,3	1	123	2,5
Urban Green Space Usage and Life Satisfaction During the Covid-19 Pandemic	2024	https://doi.org/10.1007/s11482-024-10279-z	Europe	Germany	2	2	561	1	yes	2	3，4	1	3	1	NR	2，5
Urban green spaces and stress during COVID-19 lockdown: A case study for the city of Madrid	2022	10.1016/j.ufug.2022.127492	Europe	Spain	2	1	132	1	no	2	1，3，4	1	2，3	1	1，2，3，4	1，2，3
Urban Nature and Public Health: How Nature Exposure and Sociocultural Background Relate to Depression Risk	2021	10.3390/ijerph18189689	Europe	Germany	2	1	282	1	yes	1,2	1,3,4	1	1,2,3	1,2	NR	2,5
Urban residential greenspace and mental health in youth: Different approaches to testing multiple pathways yield different conclusions	2018	10.1016/j.envres.2017.09.015	Europe	Bulgaria	2	1	399	4	yes	1,2	1,3,4	1	1,3	1,2	1,2	1,3,5
Well-being and multisensory urban parks at different ages: The role of interoception and audiovisual perception	2024	10.1016/j.jenvp.2023.102219	Europe	Italy	2	3	48	1	yes	2，3，6	3	2	3	1	NR	2，5
Urban Options for Psychological Restoration: Common Strategies in Everyday Situations	2016	10.1371/journal.pone.0146213	Europe, North America	The Netherlands, Sweden, United States of America	2	3	600	1	yes	2,3	1,3,4	1	2,3,5	1,3	1,2	2,3,5
A thought in the park: The influence of naturalness and low-level visual features on expressed thoughts	2018	10.1016/j.cognition.2018.06.012	North Americ	USA	NR	6	1035	1	no	4	1	2	3	1	NR	2
Building Roads Together: a peer-led, community-based walking and rolling peer support program for inclusion and mental health	2020	NR	North America	Canadan	1	5	42	1	no	2	3	1	2	1	NR	6
Different types of accessible urban park area are associated with depressive symptoms among older adults living in urban areas	2024	10.1016/j.envint.2024.109016	North America	United States	2	1	13268	2	yes	1	1，4	2	1	1，2	NR	2
Direct and Indirect Effects of the Physical Aspects of the Environment on Mental Well-Being	2016	10.1177/0013916516679876	North America	United States	2	1	255	1	yes	1,2,6	1,3,4	1	3	1	1,2,3	3
Evaluating the association between urban green spaces and subjective well-being in Mexico city during the COVID-19 pandemic	2021	10.1016/j.healthplace.2021.102606	North America	Mexico	2	1	1954	1	yes	2	1,3,4	1,2	3	1,2	NR	2
Exploring perceived restoration potential of urban green enclosure through immersive virtual environments	2018	10.1016/j.jenvp.2018.01.001	North America	United States	2	3	54	4	yes	4	1,3	1,2	2,3	1	1	3
Exposure to urban green space may both promote and harm mental health in socially vulnerable neighborhoods: A neighborhood-scale analysis in New York City	2021	10.1016/j.envres.2021.112292	North America	United States of America	2	1	1217464	1	no	1,6	1，2，3，4	1，2，7	1，2，4	1，4	2，5	2，4，5
Gauging the happiness benefit of US urban parks through Twitter	2022	10.1371/journal.pone.0261056	North America	United States	2	1	143591	1	no	1，5	1，3，4	2	3	1	NR	2
More than nature: Linkages between well-being and greenspace influenced by a combination of elements of nature and non-nature in a New York City urban park	2021	10.1016/j.ufug.2021.127081	North America	United States	NR	1	105	1	no	2	1,3,4	2	3	1	1,2,3,5	2,6
Association between urban greenspace, tree canopy cover and intentional deaths: An exploratory geospatial analysis	2023	10.1016 /j.ufug.2023.128015	North America	United States of America	2	1	2318	1	no	1	1,3,4	1,2,5	1,2,3	4	2,5	2,4,5
Not all ‘greenness’ is equal: Influence of perceived neighborhood environments on psychological well-being in Chicago	2023	10.1016/j.ufug.2023.128126	North America	United States	2	1	4517	1	no	1，2	1，4	2	1，2，3	1，2	1，2，3	2，4
Park Proximity and Use for Physical Activity among Urban Residents: Associations with Mental Health	2020	10.3390/ijerph17134885	North America	United States of America	2	1	3652	1	no	1，2	1，3，4	3	1，2	1	NR	3，5
Perceptions of green space usage, abundance, and quality of green space were associated with better mental health during the COVID-19 pandemic among residents of Denver	2022	10.1371/journal.pone.0263779	North America	United States of America (USA)	2	1	859	1	yes	1，2	1，3，4	1	1，2，3	1，2	NR	2
Perceptions of Nature and Access to Green Space in Four Urban Neighborhoods	2019	10.3390/ijerph16132313	North America	United States	1	6	42	2	no	2	3，4	2	1，2，3，4	1	1，2，3	6
Relative ‘greenness’ and not availability of public open space buffers stressful life events and longitudinal trajectories of psychological distress	2021	10.1016/j.healthplace.2020.102501	North America	Canada	2	2	929	1	yes	1	1，3	1	2	1，2	1，2，	1，3，5
Snapshot of the Use of Urban Green Spaces in Mexico City during the COVID-19 Pandemic: A Qualitative Study	2021	10.3390/ijerph18084304	North America	Mexico	1	6	16	1	no	2,6	1,3,4	1	2,3	1	1,2,3,4,5	6
The association of park use and park perception with quality of life using structural equation modeling	2023	10.3389/fpubh.2023.1038288	North America	United States	2	1	650	1	yes	2	3，4	2	2，3	1.2	NR	3
The only place to go and be in the city: women talk about exercise, being outdoors, and the meanings of a large urban park	2006	10.1016/j.healthplace.2005.08.015	North America	United States	1	6	NR	1	no	2	3，4	2	1,3	1	NR	7
The only place to go and be in the city’: women talk about exercise, being outdoors, and the meanings of a large urban park	2006	10.1016/j.healthplace.2005.08.015	North America	United States	1	5	NR	1	No	2	1	2	2,3	1	NR	2
Understanding the pathways between the use of urban green spaces and self-rated health: A case study in Mexico City	2023	10.1371/journal.pone.0295013	North America	Mexico	NR	1	1	1	NR	2	3，4	1	3	1	NR	3
Urban green and blue spaces and general and mental health among older adults in Washington state: Analysis of BRFSS data between 2011-2019	2024	10.1016/j.healthplace.2023.103148	North America	United States	2	1	42980	2	yes	1	1，4	1	1，3，4	1，2	2，3	2，4，5
Urban green exercise duration predicts mood and cognition: Evidence for in situ restorative effects of routine outdoor walking in city parks and campuses	2023	10.1016/j.ufug.2023.128005	North America	United States	2	4	66	1	yes	1,2	1，3，4	2	1，3，5	1，2，3，4	NR	2
Attributes and benefits of urban green space visits – Insights from the City of Vancouver	2024	10.1016/j.ufug.2024.128399 (implied from journal information "Urban Forestry & Urban Greening 98 (2024) 128399")	North America (implied by Canada location)	Canada	2	1	220	1	no	2	3，4	1	3	1	1，2，5	2
Neighborhood satisfaction and use patterns in urban public outdoor spaces: Multidimensionality and two-way relationships	2016	Not explicitly stated in the provided pages/sections	North America (USA)	United States	2	1	272	1	yes	1,2	1,3,4	1	3	1	NR	2,5
An ecological study investigating the association between access to urban green space and mental health	2013	10.1016/j.puhe.2013.08.016	Oceania	New Zealand	2	1	7552	1	no	1	1,4	1	4	4	2	2,4
Examination of the acute he1 rate and salivary cortisol response to a single bout of walking in urban and green environments: A pilot study	2022	10.1016/j.ufug.2022.127660	Oceania	Australia	2	3	20	1	no	1,2	3,4	1	2,3	1,3	NR	1
Health Benefits from Nature Experiences Depend on Dose	2016	10.1038/srep28551	Oceania	Australia	2	1	1538	1	no	1,2	1，4	1	1,2,3	1,2	NR	2
Impacts of sociodemographic factors, identities and neighbourhood safety on the relationship...	2024	10.1016/j.ssmph.2024.101603	Oceania	New Zealand	2	1	3813	1	yes	1	2，3，4	1	1，3	1，2	NR	2,3
Mental Health of Young Australians during the COVID-19 Pandemic: Exploring the Roles of Employment Pre	2021	NR	Oceania	Australia	2	1	1004	1	Yes	2	3	5	1,3	2	NR	1
Tolerant greenspaces: Designing urban nature-based solutions that foster social ties and support mental health among young adults	2023	10.1016/j.envsci.2022.10.005	Oceania	Australia	1	5	NR	1	no	2	1，2，3，4	2	1，2，3	1，2，3	1，2，	2，6
Urgent Biophilia: Green Space Visits in Wellington, New Zealand, during the COVID-19 Lockdowns	2022	10.3390/land11060793	Oceania	New Zealand	2	1	288	1	no	1，2	1，2，3，4	1	1,2,3	1	1,2,3,5	2,3
Green in times of COVID-19: urban green space relevance during the COVID-19 pandemic in Buenos Aires City	2022	10.1007/s11252-022-01204-z	South America	Argentina	2	1	1273	1	no	1,2,6	3，4	1	1，3	1	1，2，3	2，6
Which dimensions of nature contact in Urban Green Spaces most significantly contribute to mental wellbeing? A multidimensional analysis in Brazilian metropolitan cities	2024	https://doi.org/10.1016/j.healthplace.2024.103335	South America	Brazil	2	1	2136	1	yes	1，2	1，2，3，4	1	1，2，3	1，2	1，2，3，5	2
Perceived biodiversity, sound, naturalness and safety enhance the restorative quality and wellbeing benefits of green and blue space in a neotropical city	2021	10.1016/j.scitotenv.2020.143095	South America	Guyana	NR	1	549	1	yes	1，2	2，3，4	1	3	1，2	1，2，3	2，3，6
Socioeconomic disparities in urban green space accessibility and suitable use for mental well-being: Evidence from Brazilian metropolitan areas	2024	10.1016/j.ufug.2024.128441	South America	Brazil	2	1	1964	1	yes	2	3，4	1	1，2	1，2	1，2	2，5
The impact of small-scale green infrastructure on the affective wellbeing associated with urban sites	2023	10.1038/s41598-023-35804-2	South America	Chile	2	3	3472	1	yes	3	1，3	7	1，3	1	1，2，3，	1，2，5
Urban park qualities driving visitors mental well-being and wildlife conservation in a Neotropical megacity	2024	10.1038/s41598-024-55357-2	South America	Brazil	2	1	994	1	yes	1，2	1，2，3，4	2	2，3	1，2	1，2	2，3
Bird diversity and psychological wellbeing: A comparison of green and coastal blue space in a neotropical city	2021	10.1016/j.scitotenv.2021.148653	South America (neotropical region)	Guyana	2	1	306	1	yes	1，2	2，3	1	2	1，2	1，2，3	2
